# Supplementary material for: Impact of Early Versus Late Treatment with Botulinum Toxin A on Goal Attainment in Post-Stroke Spasticity: A Retrospective Cohort Study
Source: Toxins (Basel). 2026 Jan 27;18(2):68. doi: 10.3390/toxins18020068 (PMC12945037; doi:10.3390/toxins18020068)
Supplement: Supplementary file 1 [file toxins-18-00068-s001.zip]

Archive with 1 entries (1 files):
- toxins-4010620-supp-update.pdf
